# Supplementary material for: Identifying the Main Functional Pathways Associated with Cognitive Resilience to Alzheimer’s Disease
Source: Int J Mol Sci. 2021 Aug 24;22(17):9120. doi: 10.3390/ijms22179120 (PMC8431458; doi:10.3390/ijms22179120)
Supplement: Supplementary file 1 [file ijms-22-09120-s001.zip]

Archive with 1 entries (1 files):
- ijms-1337947-supplementary.pdf
